# Supplementary material for: [Pd(NHC)(μ-Cl)Cl]2: Versatile and Highly Reactive Complexes for Cross-Coupling Reactions that Avoid Formation of Inactive Pd(I) Off-Cycle Products
Source: iScience. 2020 Jul 16;23(8):101377. doi: 10.1016/j.isci.2020.101377 (PMC7404551; doi:10.1016/j.isci.2020.101377)
Supplement: Data S1. Cartersian Coordinates and Energies, Related to Figure 4 [file mmc2.xlsx]

## Sheet: Sheet1
Data S1, Cartersian coordinates and energies, related to Figure 4
136
IPr-Cl2dimer0RX SCF Done: -4415.38956957 A.U.
Pd -1.512771 0.530717 -0.669099
N -3.816349 -1.278007 -0.043466
C -1.948893 -4.982864 -0.837569
N -4.211433 0.776625 0.561496
C -2.845087 -4.446126 -1.770757
Cl 0.689201 1.208071 -1.470021
C -3.458848 -3.194695 -1.556085
Cl -2.304554 0.077701 -2.809185
C -3.125016 -2.507449 -0.363721
C -2.190414 -3.004170 0.584340
C -1.622167 -4.265356 0.321917
C -1.835364 -2.249033 1.863080
C -2.774494 -2.661093 3.016452
C -0.353481 -2.382638 2.247958
C -4.464056 -2.644988 -2.564063
C -5.827277 -3.357331 -2.425030
C -3.944893 -2.737678 -4.011798
C -5.123454 -1.242633 0.447264
C -5.376385 0.052085 0.813638
C -3.972408 2.129258 1.014962
C -3.728153 2.320894 2.401536
C -3.476881 3.638161 2.830212
C -3.454144 4.704542 1.919035
C -3.683169 4.475880 0.555640
C -3.945283 3.179036 0.067376
C -3.763859 1.168974 3.408130
C -5.128131 1.131680 4.132868
C -2.617784 1.211925 4.436593
C -4.209552 2.949117 -1.417122
C -5.611767 3.467127 -1.800334
C -3.108142 3.564561 -2.300832
C -3.252453 -0.032319 0.012761
H -1.489480 -5.967618 -1.021248
H -3.078788 -5.009173 -2.687227
H -0.900781 -4.683396 1.037332
H -2.001933 -1.169667 1.680335
H -2.651860 -3.736957 3.265732
H -3.840199 -2.491928 2.753465
H -2.548844 -2.067537 3.927140
H -0.099315 -1.671366 3.057685
H 0.308365 -2.136660 1.393197
H -0.090868 -3.404349 2.594868
H -4.598926 -1.566685 -2.339777
H -6.248206 -3.262589 -1.402978
H -5.730848 -4.442668 -2.642594
H -6.565827 -2.931975 -3.136722
H -2.943993 -2.271466 -4.096602
H -4.633380 -2.201307 -4.697295
H -3.883112 -3.789487 -4.364264
H -5.738408 -2.144961 0.496500
H -6.265343 0.526853 1.236672
H -3.278869 3.829529 3.895728
H -3.245164 5.725295 2.276694
H -3.653429 5.319170 -0.151343
H -3.649791 0.220261 2.842485
H -5.272354 2.054179 4.734645
H -5.184494 0.261701 4.820466
H -5.978018 1.063964 3.424562
H -1.629719 1.246357 3.939888
H -2.651820 0.303244 5.073536
H -2.701290 2.086355 5.116013
H -4.191040 1.857720 -1.610363
H -6.403784 2.976106 -1.196528
H -5.821182 3.267185 -2.872220
H -5.695014 4.562859 -1.635075
H -3.114384 4.674817 -2.260629
H -3.255159 3.259075 -3.356244
H -2.106437 3.205800 -1.988558
Pd 1.512783 0.530879 0.669180
N 4.211362 0.777009 -0.561469
C 3.452226 4.704423 -1.919342
N 3.816711 -1.277617 0.043810
C 3.681581 4.476016 -0.555953
Cl -0.689362 1.208123 1.470116
C 3.944486 3.179364 -0.067628
Cl 2.304606 0.078400 2.809341
C 3.971954 2.129512 -1.015109
C 3.727470 2.320891 -2.401684
C 3.475464 3.637986 -2.830442
C 3.763778 1.168916 -3.408196
C 5.127976 1.132659 -4.133150
C 2.617454 1.210847 -4.436397
C 4.209497 2.949663 1.416772
C 5.612100 3.467359 1.798952
C 3.108802 3.565448 2.301096
C 5.376498 0.052699 -0.813435
C 5.123821 -1.242019 -0.446897
C 3.125458 -2.507163 0.363852
C 2.191130 -3.003969 -0.584433
C 1.622967 -4.265227 -0.322161
C 1.949528 -4.982735 0.837371
C 2.845417 -4.445895 1.770792
C 3.459067 -3.194382 1.556287
C 1.836189 -2.248806 -1.863187
C 2.775451 -2.660757 -3.016496
C 0.354359 -2.382532 -2.248230
C 4.463932 -2.644525 2.564517
C 5.827299 -3.356655 2.425810
C 3.944388 -2.737293 4.012111
C 3.252528 -0.032060 -0.012654
H 3.242609 5.725026 -2.277058
H 3.651503 5.319353 0.150953
H 3.277225 3.829166 -3.895954
H 3.650617 0.220152 -2.842485
H 5.271403 2.055251 -4.734982
H 5.977985 1.065676 -3.424913
H 5.184961 0.262691 -4.820715
H 2.652263 0.302298 -5.073483
H 1.629470 1.244236 -3.939462
H 2.699933 2.085446 -5.115711
H 4.190871 1.858298 1.610178
H 6.403564 2.975973 1.194711
H 5.695541 4.563031 1.633376
H 5.822197 3.267579 2.870735
H 2.106834 3.206911 1.989450
H 3.256424 3.259996 3.356446
H 3.115288 4.675695 2.260888
H 6.265358 0.527591 -1.236540
H 5.738964 -2.144230 -0.496051
H 0.901773 -4.683316 -1.037744
H 1.490198 -5.967552 1.020923
H 3.078949 -5.008913 2.687321
H 2.002654 -1.169422 -1.680363
H 2.652838 -3.736594 -3.265906
H 2.549906 -2.067104 -3.927146
H 3.841125 -2.491634 -2.753370
H -0.307623 -2.136693 -1.393547
H 0.100200 -1.671256 -3.057960
H 0.091926 -3.404263 -2.595223
H 4.598689 -1.566219 2.340257
H 6.248468 -3.261792 1.403868
H 6.565591 -2.931208 3.137712
H 5.730984 -4.442014 2.643308
H 3.882640 -3.789110 4.364551
H 4.632622 -2.200842 4.697792
H 2.943411 -2.271190 4.096628
68
IPr-Clmon0RX SCF Done: -2207.64986746 A.U.
Pd 0.000107 0.000103 -1.698105
N -1.090975 0.053195 1.031020
C -5.096239 0.275618 -0.283668
N 1.090918 -0.053316 1.031072
C -4.347774 1.451714 -0.129564
C -3.009016 1.408742 0.308154
Cl 0.331238 2.264122 -1.935277
C -2.465710 0.128650 0.583139
C -3.191485 -1.080285 0.440978
C -4.525736 -0.973439 0.000621
C -2.584748 -2.433318 0.804301
C -2.899007 -2.780240 2.277038
C -3.035325 -3.569449 -0.130238
C -2.206173 2.687729 0.530555
C -2.425055 3.208267 1.968614
C -2.506359 3.780837 -0.508214
C -0.684055 0.035963 2.365682
C 0.683920 -0.036319 2.365721
C 2.465669 -0.128726 0.583245
C 3.008979 -1.408791 0.308164
C 4.347735 -1.451715 -0.129577
C 5.096171 -0.275603 -0.283657
C 4.525658 0.973436 0.000709
C 3.191425 1.080233 0.441121
C 2.206161 -2.687787 0.530517
C 2.425102 -3.208404 1.968545
C 2.506338 -3.780842 -0.508318
C 2.584644 2.433224 0.804474
C 2.898749 2.780070 2.277267
C 3.035282 3.569423 -0.129948
C -0.000013 0.000005 0.209454
H -6.139365 0.333135 -0.633194
H -4.809371 2.423641 -0.358225
H -5.125752 -1.886473 -0.127826
H -1.483697 -2.343763 0.692858
H -3.995182 -2.874249 2.430883
H -2.529794 -2.003734 2.977270
H -2.428546 -3.745108 2.560684
H -2.452161 -4.488161 0.085722
H -2.863374 -3.300921 -1.190474
H -4.108062 -3.821896 0.010073
H -1.131744 2.436623 0.413578
H -2.140268 2.452410 2.729117
H -3.492456 3.467311 2.135537
H -1.817437 4.119345 2.151850
H -2.383884 3.390703 -1.537562
H -1.794390 4.622013 -0.383116
H -3.530827 4.195812 -0.396401
H -1.408986 0.077110 3.182853
H 1.408802 -0.077523 3.182928
H 4.809350 -2.423620 -0.358285
H 6.139278 -0.333090 -0.633245
H 5.125656 1.886483 -0.127734
H 1.131723 -2.436694 0.413585
H 3.492517 -3.467456 2.135372
H 1.817487 -4.119487 2.151763
H 2.140374 -2.452586 2.729108
H 2.383796 -3.390673 -1.537647
H 1.794421 -4.622058 -0.383217
H 3.530832 -4.195774 -0.396570
H 1.483602 2.343661 0.692914
H 2.529449 2.003541 2.977423
H 2.428275 3.744930 2.560914
H 3.994912 2.874056 2.431229
H 4.107969 3.821974 0.010548
H 2.451995 4.488074 0.085941
H 2.863532 3.300925 -1.190229
Cl -0.331123 -2.263906 -1.935365
74
IPrPdCl2-K2CO3isomer SCF Done: -3671.49450017 A.U.
Pd 0.135490 -0.237596 -1.111673
N 0.708612 -1.060960 1.626523
C 1.917558 -3.215194 0.039631
H 0.838929 -2.985366 0.156309
C 2.711803 -2.012102 0.538301
C 2.121113 -0.991940 1.322917
C -0.243358 -0.576087 0.768575
C 2.828595 0.156756 1.768582
C 2.148795 1.265022 2.567860
H 1.059359 1.171937 2.392544
C 4.085913 -1.881145 0.240949
H 4.581183 -2.659746 -0.359286
C 4.826823 -0.781706 0.703980
H 5.903488 -0.710668 0.477006
C 4.202402 0.228090 1.456795
H 4.787506 1.094276 1.803013
C 0.143591 -1.385736 2.861386
C 2.547019 2.679767 2.110773
H 1.942816 3.431469 2.660930
H 3.613101 2.904608 2.330406
H 2.359639 2.822291 1.027605
C 2.402206 1.076119 4.079641
H 1.853774 1.844504 4.663988
H 2.072708 0.078605 4.435415
H 3.483786 1.175307 4.314291
C 2.140217 -3.478207 -1.461151
H 3.179859 -3.804900 -1.679371
H 1.455629 -4.278291 -1.807633
H 1.910167 -2.572188 -2.058725
C 2.235250 -4.456393 0.900315
H 2.016767 -4.273344 1.973584
H 1.628449 -5.324577 0.568105
H 3.307281 -4.737925 0.818631
C -1.186427 -1.064378 2.779359
H -1.991626 -1.137216 3.514934
H 0.737767 -1.806167 3.677349
N -1.402888 -0.552760 1.494391
C -2.600837 0.108669 1.024745
C -3.682522 -0.681520 0.559903
C -2.609768 1.535681 1.013577
C -4.803005 -0.000426 0.037057
C -3.758973 2.157146 0.478538
C -4.838002 1.401030 -0.010871
H -5.659548 -0.580531 -0.337493
H -3.807467 3.254455 0.441096
H -5.722284 1.914126 -0.423050
C -3.671685 -2.203507 0.669135
H -2.607711 -2.520072 0.667452
C -1.447330 2.366496 1.565546
H -0.514540 1.927869 1.146535
C -4.330152 -2.643142 1.996709
H -3.840243 -2.187632 2.880854
H -5.399998 -2.344017 2.022019
H -4.280446 -3.746403 2.110923
C -4.346747 -2.904712 -0.522420
H -4.180229 -3.999623 -0.458200
H -5.446029 -2.742078 -0.536252
H -3.913040 -2.554214 -1.479349
C -1.386366 2.288481 3.109664
H -0.525976 2.882310 3.482746
H -2.310668 2.710158 3.559222
H -1.260831 1.256103 3.487785
C -1.467429 3.841386 1.132955
H -1.503851 3.936572 0.030909
H -2.309432 4.399918 1.597655
H -0.527097 4.327564 1.463876
Cl -1.194853 -2.102932 -1.714122
Cl 0.899768 0.038960 -3.421728
K 3.296267 1.390146 -1.920861
K -2.023934 1.218647 -2.664141
C 0.793320 2.612146 -1.207810
O 1.758372 3.426363 -1.329579
O -0.408823 2.758383 -1.584277
O 1.168735 1.432161 -0.585970
74
IPr-TS5Cl+KClpre SCF Done: -3671.49588758 A.U.
Pd -0.117461 -0.921733 -0.535976
Cl -1.159878 -2.579697 0.721883
K 3.264816 -3.320086 -1.283278
C 1.664504 -1.000241 -2.307370
O 2.684806 -1.028491 -3.034723
O 1.039509 -2.078944 -1.873481
O 1.171203 0.133724 -1.803585
N -0.385188 1.245969 1.503039
N -2.324851 0.676111 0.704725
C -0.983019 0.413196 0.589617
C -1.339503 2.008312 2.182886
C -2.559547 1.654745 1.671445
C 1.032988 1.502724 1.574235
C 1.505973 2.691325 0.955651
C 2.878408 2.991945 1.095926
C 3.743277 2.115906 1.776651
C 3.253547 0.918771 2.320375
C 1.881899 0.591361 2.248875
C 0.600778 3.592028 0.113522
H 4.814371 2.357767 1.870181
C 1.363598 -0.688058 2.897241
C -3.329010 0.164153 -0.197968
C -4.273332 -0.777104 0.281093
C -5.256914 -1.218895 -0.626341
C -5.284788 -0.755977 -1.949403
C -4.327051 0.165252 -2.395730
C -3.325251 0.650970 -1.531479
C -4.258477 -1.282401 1.721667
H -6.059098 -1.121635 -2.642489
C -2.329953 1.698265 -2.031055
H -1.053380 2.735072 2.948782
H -3.569345 2.009603 1.893377
H 3.275096 3.922745 0.657823
H 3.951830 0.219088 2.801977
H -0.439685 3.220461 0.207503
H 0.279726 -0.775063 2.678526
H -6.007981 -1.950471 -0.291847
H -4.357950 0.520605 -3.437434
H -3.243360 -1.084695 2.125185
H -1.526417 1.804583 -1.274984
C -1.634046 1.272951 -3.336739
H -2.347567 1.199377 -4.184366
H -0.858937 2.016535 -3.614016
H -1.127606 0.295664 -3.209415
C -3.016673 3.073787 -2.161361
H -3.468258 3.391824 -1.198351
H -2.283757 3.848749 -2.471781
H -3.826341 3.048069 -2.921562
C -4.486252 -2.803001 1.815765
H -4.318176 -3.146774 2.857602
H -5.525186 -3.085400 1.541745
H -3.781033 -3.344329 1.155625
C -5.296615 -0.524655 2.578558
H -6.324756 -0.700244 2.195552
H -5.262354 -0.870285 3.633284
H -5.127509 0.571652 2.575484
C 0.967711 3.485716 -1.382062
H 0.255641 4.073197 -1.998761
H 1.984595 3.894868 -1.574544
H 0.932577 2.431157 -1.724715
C 0.601433 5.051170 0.607194
H 1.602047 5.522335 0.503106
H -0.113784 5.660647 0.016398
H 0.309289 5.116900 1.675786
C 2.035772 -1.934135 2.289552
H 3.138279 -1.923521 2.408591
H 1.622287 -2.851542 2.755805
H 1.808760 -1.978204 1.205289
C 1.535008 -0.630946 4.429523
H 1.099547 -1.537709 4.898848
H 2.607076 -0.584946 4.717252
H 1.030102 0.257712 4.863264
K 3.793160 0.813791 -1.423818
Cl 4.973540 -1.383381 0.060784
90
IPr-TS5Cl+KClpre1 SCF Done: -4079.50933263 A.U.
Pd -0.098159 -0.397769 0.664000
Cl -1.541959 -0.462851 2.498094
K 4.042267 -3.178928 -1.187559
O 1.683300 -4.303272 -0.761577
H 1.131233 -5.071175 -0.535054
B 0.827312 -3.093952 -0.659671
O -0.462689 -3.339129 -1.253340
H -1.128010 -2.706623 -0.925250
C 0.746614 -2.628462 0.920583
C -0.144828 -3.372660 1.760306
C 1.707602 -1.807316 1.588717
C -0.063229 -3.322857 3.150127
H -0.904441 -4.007670 1.275120
C 1.794948 -1.761485 3.007133
H 2.531009 -1.338587 1.023092
C 0.911857 -2.511116 3.782240
H -0.763126 -3.910995 3.765505
H 2.583919 -1.152963 3.475717
H 0.971877 -2.479517 4.881833
C 1.906842 -0.829285 -1.580898
O 2.830635 -0.389436 -2.311323
O 1.688521 -2.123081 -1.518665
O 1.207599 0.027951 -0.858652
N -1.082556 2.409491 0.120360
N -2.549568 0.905863 -0.443696
C -1.279055 1.056488 0.038340
C -2.238783 3.096516 -0.265522
C -3.157611 2.148391 -0.626890
C 0.195020 3.065123 0.286968
C 0.842413 3.526415 -0.892835
C 2.039008 4.257836 -0.729941
C 2.585217 4.479052 0.547378
C 1.946882 3.962371 1.686273
C 0.729274 3.251440 1.584686
C 0.282718 3.267069 -2.291123
H 3.516697 5.058675 0.654355
C 0.027453 2.743004 2.837117
C -3.095440 -0.354607 -0.900181
C -4.123186 -0.976088 -0.151499
C -4.630486 -2.194755 -0.649205
C -4.128686 -2.761028 -1.828025
C -3.113027 -2.116551 -2.550111
C -2.569858 -0.893981 -2.108500
C -4.704318 -0.352028 1.113455
H -4.528618 -3.721679 -2.188935
C -1.504206 -0.164928 -2.929347
H -2.283137 4.189001 -0.260010
H -4.178932 2.235809 -1.006854
H 2.550798 4.656834 -1.620384
H 2.387590 4.129304 2.681546
H -0.552855 2.547480 -2.192314
H -0.839060 2.127588 2.524227
H -5.427119 -2.712018 -0.093228
H -2.718084 -2.583651 -3.462666
H -3.977572 0.405501 1.472597
H -0.814184 0.334655 -2.218028
C -0.626848 -1.098471 -3.780716
H -1.174247 -1.487740 -4.666117
H 0.254073 -0.538150 -4.155420
H -0.260765 -1.956660 -3.183500
C -2.161164 0.925664 -3.805683
H -2.725097 1.667287 -3.203948
H -1.388289 1.475791 -4.382274
H -2.866807 0.468001 -4.531099
C -4.873595 -1.376215 2.251514
H -5.175336 -0.858235 3.185511
H -5.660210 -2.126537 2.022550
H -3.918066 -1.901973 2.445475
C -6.043771 0.350651 0.800863
H -6.800895 -0.381534 0.446985
H -6.447528 0.846778 1.708507
H -5.937997 1.121689 0.009581
C 1.317410 2.611869 -3.226183
H 0.853387 2.401141 -4.212135
H 2.185358 3.279360 -3.416167
H 1.688602 1.648956 -2.820863
C -0.291252 4.561565 -2.904740
H 0.506353 5.318426 -3.063713
H -0.757548 4.348351 -3.889128
H -1.063355 5.019174 -2.252791
C 0.943292 1.811865 3.653055
H 1.815361 2.351047 4.081279
H 0.373664 1.353817 4.486068
H 1.311806 0.978781 3.022414
C -0.505721 3.917879 3.682268
H -1.057060 3.534319 4.565728
H 0.319974 4.562825 4.052427
H -1.197836 4.558665 3.096799
K 3.654986 1.220794 -0.345618
Cl 5.142690 -1.064901 0.581985
90
IPr-TS5Cl+KCl SCF Done: -4079.50012997 A.U.
Pd -0.148006 -0.543103 0.503957
Cl -1.571634 -1.241000 2.231715
K 4.245523 -2.434663 -1.670159
O 2.055928 -3.831301 -0.808786
H 1.714098 -4.583206 -0.293700
B 1.087593 -2.759658 -0.761494
O -0.240861 -3.200126 -0.958576
H -0.897439 -2.502796 -0.750312
C 1.332501 -2.061660 1.031112
C 0.937173 -3.092790 1.934458
C 2.600191 -1.466013 1.273406
C 1.768066 -3.516382 2.979466
H -0.040507 -3.575954 1.783337
C 3.449893 -1.882327 2.309674
H 2.983417 -0.680544 0.604245
C 3.028666 -2.912081 3.170828
H 1.436340 -4.321492 3.655622
H 4.437228 -1.404988 2.416035
H 3.682988 -3.249222 3.991661
C 1.762291 -0.449897 -1.768796
O 2.546862 0.077417 -2.590309
O 1.653157 -1.778341 -1.745205
O 1.097686 0.279095 -0.908063
N -1.458991 2.197936 0.482395
N -2.817252 0.668898 -0.244866
C -1.533318 0.862312 0.189956
C -2.689653 2.826330 0.262899
C -3.542417 1.860875 -0.201980
C -0.231238 2.917430 0.718652
C 0.291835 3.673651 -0.365169
C 1.435369 4.462386 -0.112043
C 2.060095 4.447490 1.148472
C 1.555778 3.633243 2.175113
C 0.389381 2.857609 1.990588
C -0.328150 3.643049 -1.763285
H 2.948280 5.074637 1.330259
C -0.172120 2.026952 3.138826
C -3.278946 -0.574758 -0.818814
C -4.235361 -1.350407 -0.120614
C -4.632314 -2.566911 -0.713373
C -4.084491 -2.993995 -1.929343
C -3.140276 -2.201114 -2.598882
C -2.720464 -0.965890 -2.068636
C -4.852665 -0.895399 1.198871
H -4.391735 -3.959403 -2.361372
C -1.754583 -0.063137 -2.840024
H -2.829933 3.895459 0.445201
H -4.589563 1.909583 -0.512014
H 1.842041 5.096649 -0.916824
H 2.060990 3.612663 3.152996
H -1.146056 2.895597 -1.758808
H -1.003379 1.407860 2.747667
H -5.371098 -3.198878 -0.198024
H -2.715247 -2.552669 -3.549155
H -4.175369 -0.129874 1.631241
H -1.093925 0.436088 -2.102170
C -0.826215 -0.828404 -3.796860
H -1.371058 -1.215547 -4.684558
H -0.026968 -0.153538 -4.165407
H -0.335943 -1.679773 -3.284585
C -2.537735 1.042303 -3.582886
H -3.144693 1.657801 -2.887088
H -1.838416 1.720553 -4.115382
H -3.225914 0.599528 -4.333934
C -4.955307 -2.036233 2.229325
H -5.255067 -1.629779 3.217507
H -5.719599 -2.788424 1.939468
H -3.978671 -2.545071 2.345903
C -6.239440 -0.259527 0.955273
H -6.943056 -1.006091 0.528588
H -6.674013 0.113632 1.906581
H -6.194917 0.590215 0.243251
C 0.680267 3.170220 -2.829399
H 0.188763 3.120186 -3.823217
H 1.536867 3.871936 -2.931016
H 1.067161 2.157111 -2.597525
C -0.949407 5.006271 -2.129936
H -0.176296 5.802671 -2.178879
H -1.443790 4.954551 -3.122266
H -1.708142 5.322268 -1.384531
C 0.873994 1.042384 3.696987
H 1.721335 1.565435 4.190012
H 0.399667 0.373720 4.442618
H 1.276996 0.392169 2.894007
C -0.748352 2.941989 4.239639
H -1.202548 2.329273 5.045905
H 0.040232 3.575727 4.699726
H -1.532617 3.617134 3.837454
K 3.450544 1.782740 -0.717502
Cl 5.547388 -0.169285 -0.273111
90
IPr-TS5Cl+KClpost SCF Done: -4079.51922432 A.U.
Pd -0.026201 -0.429474 0.705484
Cl -1.277543 -1.107703 2.547948
K 4.394091 -2.417546 -0.815838
O 1.910590 -4.092377 -1.194423
H 1.413211 -4.809233 -0.758926
B 1.134432 -2.940434 -1.235415
O -0.189339 -2.986027 -0.934263
H -0.539403 -2.119630 -0.573901
C 1.561356 -1.440078 1.487986
C 1.529544 -2.807641 1.858910
C 2.759496 -0.727416 1.728411
C 2.658508 -3.439604 2.416244
H 0.596514 -3.378289 1.726966
C 3.890189 -1.344467 2.305385
H 2.827679 0.344487 1.477867
C 3.845554 -2.711142 2.643447
H 2.606484 -4.505709 2.695900
H 4.807478 -0.754734 2.460367
H 4.722544 -3.199856 3.099071
C 1.748625 -0.489846 -1.844546
O 2.385825 0.035285 -2.768838
O 1.886156 -1.861997 -1.711897
O 1.074902 0.168688 -0.966620
N -1.697793 2.110982 0.342606
N -2.908371 0.410779 -0.219587
C -1.634995 0.753786 0.145440
C -2.989422 2.600838 0.130293
C -3.754555 1.522881 -0.230682
C -0.528225 2.939434 0.502636
C -0.025215 3.588372 -0.656225
C 1.091868 4.436812 -0.492039
C 1.708788 4.584411 0.763294
C 1.212350 3.891823 1.879403
C 0.071234 3.066082 1.780807
C -0.663154 3.405740 -2.032801
H 2.579101 5.252007 0.874225
C -0.521390 2.402226 3.017946
C -3.256615 -0.898761 -0.717763
C -4.080232 -1.742233 0.065374
C -4.417084 -2.998673 -0.479481
C -3.939124 -3.395463 -1.734849
C -3.110124 -2.543579 -2.479984
C -2.748901 -1.273022 -1.993925
C -4.618091 -1.313643 1.427508
H -4.206801 -4.385970 -2.135872
C -1.881055 -0.322248 -2.823425
H -3.235363 3.660446 0.245703
H -4.810522 1.444952 -0.503521
H 1.480395 4.993372 -1.361038
H 1.703251 4.011451 2.857329
H -1.419878 2.601426 -1.948858
H -1.229118 1.617969 2.683472
H -5.057018 -3.681431 0.099876
H -2.729762 -2.876851 -3.456007
H -3.981925 -0.475899 1.781686
H -1.225998 0.229815 -2.116342
C -0.944215 -1.035069 -3.812350
H -1.497551 -1.481402 -4.666045
H -0.213061 -0.312966 -4.228581
H -0.372986 -1.843169 -3.315499
C -2.764944 0.710699 -3.558140
H -3.378633 1.307228 -2.853241
H -2.137280 1.415613 -4.142518
H -3.454939 0.201117 -4.263782
C -4.506438 -2.429264 2.483493
H -4.775439 -2.030973 3.483790
H -5.194629 -3.275381 2.271301
H -3.468526 -2.811522 2.536484
C -6.076588 -0.820865 1.305211
H -6.740793 -1.639944 0.954907
H -6.456477 -0.470788 2.288124
H -6.178288 0.015793 0.583823
C 0.351549 2.942928 -3.095407
H -0.158465 2.784543 -4.068211
H 1.143918 3.702496 -3.273177
H 0.828450 1.982904 -2.811930
C -1.402640 4.686640 -2.471277
H -0.697315 5.535046 -2.602244
H -1.921486 4.524186 -3.439039
H -2.161165 4.993436 -1.722041
C 0.536108 1.688078 3.877211
H 1.253254 2.397076 4.344333
H 0.036160 1.124903 4.690289
H 1.101397 0.948063 3.276413
C -1.322368 3.440528 3.833233
H -1.807863 2.953818 4.704728
H -0.663391 4.249438 4.216287
H -2.116572 3.914451 3.218685
K 3.293545 1.893228 -1.025719
Cl 5.584489 0.221658 -0.503555
78
IPr-Ph-Cl SCF Done: -1978.97112973 A.U.
Pd -0.619358 0.773231 0.435876
C -1.973443 1.962369 1.297431
C -1.796451 3.290920 1.726063
C -3.264302 1.389814 1.291335
C -2.917028 4.063642 2.089411
H -0.782146 3.717470 1.777843
C -4.382179 2.166796 1.658003
H -3.413373 0.335875 0.988466
C -4.208794 3.505927 2.053570
H -2.777719 5.109384 2.410843
H -5.389448 1.717654 1.643450
H -5.081216 4.111830 2.347031
N -0.083854 -1.685728 -1.233144
N 1.817619 -0.686487 -1.028596
C 0.511603 -0.603896 -0.633261
C 0.823837 -2.424879 -1.992105
C 2.032670 -1.786075 -1.862319
C -1.461638 -2.002411 -0.945137
C -2.478548 -1.325439 -1.663653
C -3.813365 -1.567577 -1.282320
C -4.111535 -2.448549 -0.232393
C -3.082573 -3.105097 0.460242
C -1.730267 -2.895127 0.124221
C -2.136453 -0.296051 -2.737498
H -5.160557 -2.619351 0.056695
C -0.602484 -3.521779 0.941913
C 2.848274 0.196497 -0.540494
C 3.648572 -0.258951 0.535814
C 4.661481 0.604796 0.994181
C 4.839726 1.874597 0.425522
C 3.998424 2.312487 -0.606764
C 2.977790 1.482574 -1.112868
C 3.425729 -1.622952 1.186712
H 5.631717 2.538946 0.806148
C 2.022653 1.997789 -2.185912
H 0.531596 -3.324905 -2.541668
H 3.018921 -2.009275 -2.279897
H -4.630661 -1.047483 -1.804383
H -3.334369 -3.779923 1.292182
H -1.099852 -0.501374 -3.081159
H 0.317222 -3.501938 0.318733
H 5.307955 0.286747 1.826768
H 4.128230 3.324163 -1.022307
H 2.447414 -2.010297 0.831811
H 1.350650 1.161074 -2.471635
C 1.131639 3.118956 -1.610318
H 1.733019 4.010266 -1.333188
H 0.369031 3.437190 -2.351904
H 0.604776 2.767719 -0.695000
C 2.764976 2.449974 -3.458598
H 3.392563 1.634478 -3.874470
H 2.042082 2.763968 -4.240847
H 3.429489 3.316562 -3.256824
C 3.325810 -1.527383 2.720993
H 3.073231 -2.520544 3.148844
H 4.285449 -1.207674 3.179862
H 2.536560 -0.805104 3.010973
C 4.515297 -2.624004 0.748071
H 5.519817 -2.284651 1.079677
H 4.332105 -3.626559 1.189341
H 4.549317 -2.735758 -0.355767
C -2.152192 1.121814 -2.134321
H -1.907004 1.895666 -2.890965
H -3.122925 1.368190 -1.659773
H -1.355545 1.251985 -1.336534
C -3.060090 -0.376258 -3.968307
H -4.097749 -0.064603 -3.726624
H -2.695746 0.300805 -4.768229
H -3.100097 -1.406359 -4.377764
C -0.320214 -2.669379 2.199615
H -1.211294 -2.641915 2.861953
H 0.526179 -3.096683 2.776456
H -0.062704 -1.621440 1.942627
C -0.871227 -4.993655 1.306250
H 0.021798 -5.433611 1.796376
H -1.713777 -5.095504 2.022411
H -1.110403 -5.603384 0.410192
Cl 0.838670 1.175783 2.198452
78
IPrPdClPh SCF Done: -1978.99901175 A.U.
Pd -0.397310 0.165980 1.348264
N 0.676487 0.622198 -1.511185
C 2.039415 0.918529 -1.148908
N -1.409291 0.046513 -1.415492
C 3.026044 -0.063168 -1.414573
C 4.352488 0.241157 -1.054138
H 5.145606 -0.499609 -1.235933
C 4.670693 1.461940 -0.440881
H 5.712618 1.675986 -0.154628
C 3.667882 2.406832 -0.179711
H 3.930344 3.357245 0.310762
C 2.324523 2.160392 -0.532110
C 2.670584 -1.396180 -2.068690
H 1.574343 -1.537329 -1.955058
C 3.348881 -2.594700 -1.383101
H 3.155175 -2.595545 -0.294083
H 2.960847 -3.544748 -1.806001
H 4.448317 -2.593720 -1.540259
C 2.997380 -1.364766 -3.577834
H 4.087807 -1.223872 -3.736355
H 2.701669 -2.317681 -4.064999
H 2.475931 -0.537364 -4.100758
C 1.247858 3.203056 -0.240484
H 0.279172 2.803372 -0.607087
C 1.093821 3.440722 1.275033
H 2.027471 3.841336 1.722929
H 0.282574 4.171449 1.474329
H 0.831352 2.496693 1.801257
C 1.522663 4.516246 -1.002157
H 1.612254 4.342338 -2.094765
H 0.700110 5.242541 -0.833021
H 2.464199 4.994658 -0.658954
C -0.294324 0.216755 -0.627500
C 0.170842 0.725128 -2.808226
H 0.795012 1.055178 -3.643140
C -1.148853 0.358859 -2.748668
H -1.923829 0.301698 -3.518853
C -2.690868 -0.342611 -0.878040
C -2.946453 -1.722052 -0.670740
C -4.210036 -2.066596 -0.153093
H -4.455300 -3.123791 0.024519
C -5.157989 -1.079279 0.157859
H -6.137564 -1.373026 0.566858
C -4.860009 0.278332 -0.025660
H -5.603599 1.039687 0.253546
C -3.613061 0.680074 -0.545320
C -1.885264 -2.773419 -0.989278
H -0.899247 -2.309738 -0.766615
C -1.903924 -3.147122 -2.487848
H -1.733138 -2.263565 -3.135354
H -1.110979 -3.890254 -2.715631
H -2.882729 -3.591332 -2.768011
C -1.995826 -4.030722 -0.110178
H -2.883663 -4.645669 -0.370293
H -1.102153 -4.672103 -0.252977
H -2.065098 -3.770011 0.965927
C -3.225613 2.155329 -0.641468
H -2.442478 2.252099 -1.424213
C -2.602441 2.622305 0.692106
H -1.690901 2.033105 0.959600
H -2.282960 3.683733 0.637180
H -3.312557 2.504862 1.535632
C -4.394254 3.069863 -1.051163
H -5.166723 3.133213 -0.256383
H -4.028947 4.102317 -1.228710
H -4.887256 2.712336 -1.978618
C 1.169619 -1.021862 1.574052
C 0.977424 -2.414755 1.639154
C 2.430687 -0.464167 1.851774
C 2.051017 -3.248158 2.013119
H -0.007791 -2.857244 1.437326
C 3.497331 -1.307739 2.216295
C 3.311584 -2.698886 2.306276
H 1.891026 -4.336896 2.077331
H 4.481500 -0.862278 2.434327
Cl -0.830804 0.405922 3.607818
H 2.590443 0.622531 1.798852
H 4.147785 -3.353369 2.598623
78
IPr-Ph-Cl--PhCl SCF Done: -1978.95422673 A.U.
Pd -0.004638 -0.261036 -1.169403
N -1.725335 0.320779 1.320568
C -2.927175 -0.177935 0.704223
N 0.325431 0.935062 1.609326
C -3.176475 -1.571132 0.734847
C -4.355736 -2.030183 0.113604
H -4.579825 -3.108395 0.109013
C -5.238993 -1.136087 -0.508802
H -6.154684 -1.515764 -0.989599
C -4.956860 0.238680 -0.533764
H -5.649521 0.925816 -1.043516
C -3.791175 0.749953 0.070105
C -2.173571 -2.553544 1.334355
H -1.432920 -1.966623 1.917594
C -1.397064 -3.255916 0.200777
H -0.895970 -2.492435 -0.441485
H -0.613654 -3.926895 0.610976
H -2.078634 -3.858031 -0.437326
C -2.827426 -3.562326 2.296748
H -3.529242 -4.241566 1.768247
H -2.052099 -4.199999 2.770777
H -3.394489 -3.050515 3.102043
C -3.419710 2.227327 -0.042372
H -2.682079 2.450474 0.757904
C -2.714386 2.485262 -1.392612
H -3.407201 2.292917 -2.239384
H -2.367322 3.538195 -1.459862
H -1.834618 1.814763 -1.511886
C -4.616341 3.173009 0.165155
H -5.144514 2.964118 1.118825
H -4.272585 4.228261 0.183982
H -5.357570 3.090775 -0.657956
C -0.508781 0.356981 0.674671
C -1.652869 0.862009 2.605681
H -2.527344 0.921692 3.260763
C -0.351302 1.253692 2.787752
H 0.152485 1.725357 3.637020
C 1.726893 1.159744 1.368403
C 2.657471 0.239887 1.917068
C 4.021226 0.464078 1.649082
H 4.774395 -0.231217 2.048265
C 4.433268 1.552176 0.863366
H 5.505494 1.706699 0.661987
C 3.488479 2.438854 0.328970
H 3.825112 3.286595 -0.288579
C 2.109873 2.267113 0.574649
C 2.181265 -0.986719 2.694660
H 1.227698 -0.715270 3.196623
C 3.158493 -1.433957 3.795785
H 3.424182 -0.599799 4.478233
H 2.704175 -2.245265 4.401428
H 4.100852 -1.840297 3.370780
C 1.872110 -2.142738 1.718948
H 2.801819 -2.492558 1.226752
H 1.414521 -3.000046 2.256517
H 1.181393 -1.822048 0.911363
C 1.092913 3.248876 -0.002696
H 0.085118 2.928158 0.333624
C 1.083177 3.198586 -1.542392
H 0.835858 2.168982 -1.883861
H 0.316268 3.888325 -1.952053
H 2.066785 3.489230 -1.969535
C 1.328242 4.677290 0.528628
H 2.307845 5.081367 0.195464
H 0.540687 5.365129 0.155025
H 1.313077 4.704715 1.638188
C 1.588757 -1.143200 -2.325851
C 2.757273 -0.413822 -1.984601
C 1.543540 -2.555630 -2.204394
C 3.842748 -1.107912 -1.431322
H 2.793020 0.674728 -2.129497
C 2.648877 -3.220902 -1.651425
C 3.799591 -2.506627 -1.267830
H 4.732577 -0.539079 -1.122126
H 2.608040 -4.314787 -1.526394
Cl 0.388441 -0.382022 -3.602110
H 0.648221 -3.104155 -2.529270
H 4.665826 -3.039745 -0.846405
66
IPr-Pd SCF Done: -1287.3255088 A.U.
N 1.083488 0.011775 0.980144
C 2.454394 0.019288 0.542433
N -1.083488 -0.011591 0.980163
C 3.116703 -1.222713 0.378546
C 4.457045 -1.189010 -0.054636
H 5.001787 -2.134189 -0.203840
C 5.102522 0.030594 -0.310780
H 6.150444 0.034894 -0.651006
C 4.418573 1.243899 -0.141619
H 4.932621 2.193488 -0.358504
C 3.077297 1.266108 0.290480
C 2.382708 -2.547203 0.574846
H 1.461285 -2.337495 1.158797
C 1.934197 -3.100851 -0.794712
H 1.303127 -2.349647 -1.322967
H 1.342678 -4.032445 -0.669684
H 2.813765 -3.329151 -1.433977
C 3.205080 -3.579264 1.368283
H 4.101657 -3.914786 0.805061
H 2.594233 -4.483523 1.571964
H 3.550098 -3.168463 2.339997
C 2.311304 2.581340 0.408425
H 1.357805 2.367860 0.936225
C 1.941495 3.101268 -0.996542
H 2.852916 3.325700 -1.590889
H 1.333883 4.028134 -0.927513
H 1.346967 2.329567 -1.538662
C 3.070668 3.638234 1.232481
H 3.341411 3.254358 2.238149
H 2.445760 4.546183 1.365248
H 4.007848 3.958127 0.729538
C -0.000004 0.000013 0.118410
C 0.684858 0.007931 2.318510
H 1.411130 0.015191 3.136826
C -0.684837 -0.007623 2.318521
H -1.411098 -0.014740 3.136850
C -2.454395 -0.019211 0.542452
C -3.077211 -1.266073 0.290505
C -4.418483 -1.243953 -0.141610
H -4.932468 -2.193580 -0.358480
C -5.102508 -0.030695 -0.310796
H -6.150422 -0.035069 -0.651045
C -4.457116 1.188955 -0.054657
H -5.001916 2.134094 -0.203894
C -3.116786 1.222747 0.378549
C -2.311163 -2.581273 0.408491
H -1.357602 -2.367719 0.936150
C -3.070410 -3.638084 1.232758
H -3.340962 -3.254119 2.238444
H -2.445504 -4.546039 1.365483
H -4.007693 -3.957981 0.730009
C -1.941515 -3.101338 -0.996467
H -2.853000 -3.325760 -1.590719
H -1.333957 -4.028238 -0.927420
H -1.346972 -2.329714 -1.538686
C -2.382840 2.547270 0.574834
H -1.461531 2.337624 1.158986
C -1.934049 3.100745 -0.794707
H -1.303021 2.349410 -1.322827
H -1.342410 4.032262 -0.669669
H -2.813493 3.329119 -1.434114
C -3.205355 3.579425 1.367989
H -4.101781 3.914954 0.804528
H -2.594517 4.483672 1.571746
H -3.550625 3.168715 2.339652
Pd -0.000032 -0.000112 -1.812866
141
IPr-Cl-allyl-dimer0RX SCF Done: -3152.17905312 A.U.
Pd -1.301573 0.474268 0.460398
N -4.250976 0.871206 -0.373053
C -3.370108 4.163131 -2.868266
N -3.977730 -0.894594 0.848005
C -3.956252 4.379921 -1.612017
C -4.257688 3.301016 -0.757812
C -3.966890 1.995641 -1.225279
C -3.373149 1.743731 -2.487924
C -3.077143 2.860146 -3.296368
C -3.018432 0.336315 -2.959844
C -3.721082 -0.023568 -4.283470
C -1.491818 0.156687 -3.054508
C -4.874299 3.530279 0.620526
C -6.405506 3.699571 0.510323
C -4.249817 4.722987 1.369604
C -5.503822 0.263332 -0.265901
C -5.330585 -0.851030 0.512374
C -3.335471 -2.029828 1.462733
C -3.045570 -3.143800 0.635723
C -2.402998 -4.244884 1.233267
C -2.039414 -4.218958 2.587044
C -2.311004 -3.088671 3.370480
C -2.967087 -1.966670 2.826328
C -3.355984 -3.147822 -0.859715
C -4.407717 -4.216043 -1.217513
C -2.072155 -3.297806 -1.698617
C -3.195187 -0.713078 3.665184
C -3.940869 -1.016767 4.979100
C -1.855943 0.010570 3.917679
C -3.276090 0.166597 0.307080
H -3.130737 5.021041 -3.516613
H -4.167687 5.408499 -1.282122
H -2.602767 2.702991 -4.277862
H -3.377078 -0.379681 -2.192770
H -3.380060 0.623289 -5.119773
H -4.823263 0.081266 -4.203151
H -3.492943 -1.073722 -4.563404
H -1.232634 -0.888091 -3.314072
H -1.010434 0.383514 -2.075189
H -1.051497 0.818690 -3.829764
H -4.672955 2.618684 1.223365
H -6.881911 2.821472 0.030124
H -6.655822 4.592415 -0.101662
H -6.863458 3.831077 1.513402
H -3.144295 4.644212 1.409176
H -4.631358 4.763620 2.410980
H -4.504471 5.692396 0.891346
H -6.390085 0.670626 -0.760586
H -6.033806 -1.618955 0.848174
H -2.155018 -5.124744 0.619003
H -1.517844 -5.081762 3.030822
H -1.992770 -3.067870 4.424525
H -3.789091 -2.160758 -1.119942
H -4.036953 -5.237964 -0.988365
H -4.650167 -4.181685 -2.300849
H -5.348833 -4.065355 -0.648296
H -1.312490 -2.548534 -1.400522
H -2.296392 -3.168326 -2.778668
H -1.617223 -4.302155 -1.570868
H -3.831439 -0.025670 3.068315
H -4.903852 -1.535994 4.791170
H -4.155367 -0.076454 5.529401
H -3.336952 -1.660547 5.653342
H -1.158938 -0.626435 4.501175
H -2.018598 0.954631 4.479591
H -1.361337 0.254055 2.949091
Pd 1.326251 0.385075 0.274941
N 4.326507 -0.075774 0.588252
C 4.656093 3.306639 3.092661
N 3.505498 -1.320145 -0.982282
C 4.080746 2.128475 3.591108
Cl 0.027808 -1.619337 0.830458
C 3.969810 0.974055 2.788851
C 4.465090 1.056098 1.465401
C 5.024398 2.240886 0.920998
C 5.122188 3.361325 1.770051
C 5.493344 2.321741 -0.532299
C 7.030927 2.417345 -0.610621
C 4.815147 3.470772 -1.303702
C 3.317932 -0.291602 3.338553
C 4.136781 -0.881035 4.505246
C 1.849878 -0.037620 3.734518
C 5.372188 -0.886035 0.138747
C 4.854102 -1.667227 -0.861114
C 2.603707 -1.785273 -2.006152
C 2.320290 -0.900009 -3.081508
C 1.451322 -1.365431 -4.086017
C 0.882326 -2.646528 -4.012965
C 1.160248 -3.484516 -2.925190
C 2.021402 -3.070537 -1.888474
C 2.964901 0.485053 -3.160284
C 4.352721 0.404026 -3.830438
C 2.072922 1.542724 -3.827772
C 2.333023 -3.988043 -0.707941
C 3.482650 -4.957358 -1.064079
C 1.107897 -4.775766 -0.208153
C 3.156141 -0.328424 -0.091320
H 4.732216 4.196364 3.737928
H 3.701053 2.102541 4.624648
H 5.554837 4.297545 1.383226
H 5.195085 1.382479 -1.040355
H 7.399661 3.346363 -0.125626
H 7.514809 1.558954 -0.100255
H 7.372082 2.426813 -1.667338
H 5.131938 3.456900 -2.367839
H 3.712330 3.375236 -1.272896
H 5.085043 4.465551 -0.890436
H 3.300284 -1.043338 2.522957
H 5.183526 -1.093492 4.202314
H 4.172248 -0.184784 5.370437
H 3.679895 -1.829270 4.858798
H 1.284081 0.363646 2.865953
H 1.358436 -0.987034 4.028675
H 1.766058 0.676434 4.581543
H 6.378907 -0.822389 0.562008
H 5.318159 -2.426037 -1.497023
H 1.202814 -0.709755 -4.933349
H 0.197602 -2.987721 -4.805737
H 0.685359 -4.474969 -2.868356
H 3.112126 0.832204 -2.116984
H 4.267420 0.060559 -4.883778
H 4.845180 1.399663 -3.830958
H 5.019633 -0.302454 -3.294647
H 1.079768 1.584982 -3.337305
H 2.544549 2.543228 -3.735630
H 1.919855 1.351829 -4.911693
H 2.663800 -3.335909 0.128647
H 4.401023 -4.423885 -1.380737
H 3.743353 -5.596419 -0.193972
H 3.182086 -5.624523 -1.900358
H 0.762926 -5.524266 -0.953743
H 1.370213 -5.334082 0.714648
H 0.271456 -4.092469 0.031301
C -1.144541 2.528854 0.208442
H -1.898326 3.029089 0.840265
H -1.231267 2.794069 -0.863015
C 0.192149 2.408287 0.759078
H 0.274262 2.531913 1.855783
C 1.443622 2.438243 0.026974
H 1.396976 2.705948 -1.047640
H 2.324097 2.846123 0.555325
147
IPr-Cl-allyl-dimer0RX+K2CO3 SCF Done: -4615.97033979 A.U.
Pd -1.356389 0.257817 -0.044028
N -4.204903 -0.978565 0.086707
C -2.788311 -4.888992 0.848298
N -4.231183 1.176796 -0.137423
C -3.301260 -4.570785 -0.417777
C -3.812626 -3.285115 -0.695614
C -3.746537 -2.321719 0.345794
C -3.254904 -2.618778 1.649072
C -2.778289 -3.928439 1.873569
C -3.267443 -1.574735 2.768477
C -4.693941 -1.365005 3.323960
C -2.292095 -1.883912 3.911937
C -4.406659 -2.942268 -2.066107
C -4.780193 -4.180767 -2.898361
C -3.466206 -2.020551 -2.870307
C -5.549788 -0.596256 0.029446
C -5.565974 0.766022 -0.106853
C -3.788802 2.542320 -0.005275
C -3.647968 3.060655 1.306603
C -3.191296 4.387456 1.433495
C -2.886219 5.156594 0.302318
C -3.038851 4.617231 -0.984258
C -3.495681 3.296780 -1.166944
C -4.007126 2.240147 2.542481
C -5.281328 2.795279 3.211840
C -2.835751 2.129633 3.534249
C -3.730093 2.717822 -2.557995
C -5.160948 3.044107 -3.039151
C -2.683830 3.174741 -3.590117
C -3.359220 0.110226 -0.020314
H -2.392371 -5.899332 1.038233
H -3.293345 -5.336301 -1.205268
H -2.389028 -4.202727 2.864716
H -2.924671 -0.618812 2.318471
H -5.078573 -2.299921 3.784580
H -5.409727 -1.049601 2.539452
H -4.687477 -0.576053 4.105163
H -2.231353 -1.013470 4.595827
H -1.269226 -2.064418 3.529656
H -2.610731 -2.761140 4.515164
H -5.349484 -2.381097 -1.877705
H -5.428953 -4.885553 -2.337801
H -3.875741 -4.731045 -3.233074
H -5.327841 -3.867683 -3.811298
H -3.330354 -1.047055 -2.364098
H -3.892013 -1.828881 -3.879419
H -2.463499 -2.493101 -2.957851
H -6.363590 -1.323587 0.107170
H -6.394490 1.478571 -0.156790
H -3.059556 4.819219 2.437775
H -2.521295 6.188870 0.423293
H -2.798860 5.235506 -1.862291
H -4.239422 1.209372 2.210842
H -5.119723 3.825893 3.593908
H -5.579611 2.158052 4.071089
H -6.130619 2.829848 2.497787
H -1.941739 1.698186 3.041962
H -3.113308 1.468280 4.381866
H -2.560734 3.117117 3.962385
H -3.654333 1.613049 -2.465339
H -5.923967 2.655523 -2.334705
H -5.356118 2.594894 -4.036013
H -5.305634 4.142423 -3.121095
H -2.793310 4.250926 -3.841651
H -2.805081 2.607076 -4.536380
H -1.650986 3.013600 -3.220629
Pd 1.302711 0.340699 0.025652
N 3.837938 1.717888 0.799307
C 2.669280 4.805980 -1.832994
N 3.976847 -0.352588 1.428515
C 1.980929 4.630834 -0.622265
Cl -0.042656 0.132735 2.076461
C 2.363654 3.632247 0.295819
C 3.470020 2.819370 -0.056204
C 4.170393 2.954355 -1.282248
C 3.753561 3.978123 -2.157802
C 5.334202 2.035674 -1.652965
C 6.679878 2.772411 -1.486888
C 5.198662 1.427279 -3.061555
C 1.638107 3.458073 1.626683
C 2.295710 4.348229 2.703505
C 0.125435 3.707116 1.527970
C 4.985874 1.621554 1.588469
C 5.073794 0.311369 1.985708
C 3.734827 -1.776926 1.423163
C 4.023809 -2.490756 0.224709
C 3.691487 -3.859815 0.199167
C 3.131557 -4.486518 1.324895
C 2.877307 -3.759155 2.498485
C 3.160050 -2.377655 2.569787
C 4.676269 -1.803160 -0.978224
C 6.172518 -1.524410 -0.697284
C 4.524665 -2.561559 -2.304317
C 2.897866 -1.578825 3.844656
C 4.080101 -1.731553 4.827788
C 1.573014 -1.954260 4.529786
C 3.188252 0.506979 0.706554
H 2.350647 5.592769 -2.535549
H 1.121710 5.277073 -0.388294
H 4.277388 4.115410 -3.116757
H 5.335891 1.184955 -0.942795
H 6.752280 3.633339 -2.185530
H 6.799950 3.167329 -0.456993
H 7.530024 2.089291 -1.695116
H 6.029918 0.716985 -3.250763
H 4.250247 0.864197 -3.169655
H 5.236633 2.200499 -3.857797
H 1.762413 2.401649 1.941121
H 3.375344 4.114993 2.816338
H 2.208279 5.423808 2.437729
H 1.807058 4.195095 3.688868
H -0.340183 3.086347 0.734312
H -0.367236 3.431503 2.480488
H -0.118288 4.771520 1.328200
H 5.634200 2.481515 1.779847
H 5.816053 -0.206881 2.598880
H 3.813898 -4.430228 -0.729636
H 2.871205 -5.555684 1.272747
H 2.439338 -4.268084 3.371244
H 4.159461 -0.824994 -1.100470
H 6.722392 -2.480022 -0.561596
H 6.630217 -0.991032 -1.557046
H 6.337313 -0.904347 0.205896
H 3.469668 -2.797803 -2.559168
H 4.939744 -1.939940 -3.126005
H 5.103836 -3.510727 -2.296226
H 2.820521 -0.508922 3.555276
H 5.043411 -1.429205 4.369335
H 3.923398 -1.112608 5.736589
H 4.185527 -2.790542 5.147090
H 1.590553 -2.986964 4.938457
H 1.370048 -1.268224 5.378102
H 0.728823 -1.864335 3.819923
C -1.032600 0.239290 -2.103338
H -1.860023 0.774861 -2.596893
H -0.954900 -0.846838 -2.325329
C 0.224541 0.946188 -1.969342
H 0.174559 2.052769 -1.980637
C 1.549770 0.376474 -2.034695
H 1.689111 -0.669372 -2.382190
O -0.357885 -2.854700 -2.553281
C 0.915085 -3.256850 -2.672711
O 1.594906 -2.851426 -3.707136
O 1.438740 -3.967838 -1.741001
K -0.172494 -1.537074 -4.699416
K 0.092450 -2.818248 0.031517
H 2.364447 1.063299 -2.317437
147
IPr-Cl-allyl-dimer0RX--K2CO3 SCF Done: -4615.92955162 A.U.
Pd -0.896914 0.313595 -0.272400
N -3.759193 0.206090 0.847052
C -3.872379 -4.013071 0.883279
N -3.133978 2.241241 0.462216
C -4.148910 -3.319462 -0.307484
C -4.177846 -1.910799 -0.331547
C -3.825840 -1.230398 0.868353
C -3.527429 -1.902677 2.080557
C -3.593524 -3.315807 2.067968
C -3.170100 -1.144328 3.359915
C -4.370106 -1.142276 4.331163
C -1.902234 -1.686902 4.044944
C -4.582349 -1.127694 -1.583711
C -5.969021 -0.463787 -1.415358
C -4.573952 -1.980965 -2.861463
C -4.745334 1.033839 1.391470
C -4.353852 2.318211 1.141343
C -2.450268 3.421932 0.002536
C -1.875127 4.291853 0.962339
C -1.353617 5.517731 0.495839
C -1.369593 5.840447 -0.866372
C -1.891745 4.931410 -1.800068
C -2.444760 3.703946 -1.389551
C -1.781054 3.927908 2.441958
C -2.766278 4.759067 3.289679
C -0.338671 4.070551 2.967988
C -3.053087 2.725569 -2.390861
C -4.571459 2.956210 -2.534929
C -2.338746 2.731086 -3.751398
C -2.732232 0.931241 0.275576
H -3.851136 -5.113634 0.872583
H -4.287924 -3.894764 -1.233186
H -3.390629 -3.874806 2.995374
H -2.939539 -0.096085 3.076643
H -4.610626 -2.173964 4.666770
H -5.282900 -0.729137 3.854837
H -4.147877 -0.532965 5.232387
H -1.708306 -1.131784 4.985210
H -1.008440 -1.527170 3.409068
H -1.981950 -2.763201 4.307676
H -3.833833 -0.316627 -1.709734
H -5.991227 0.273037 -0.589726
H -6.746950 -1.231750 -1.218285
H -6.248988 0.075898 -2.344644
H -3.669590 -2.623860 -2.919429
H -4.647567 -1.317660 -3.751219
H -5.446851 -2.667762 -2.895740
H -5.630024 0.628714 1.890299
H -4.826714 3.278129 1.365949
H -0.907185 6.219595 1.216869
H -0.949761 6.799227 -1.209608
H -1.869834 5.183971 -2.870531
H -2.038532 2.852665 2.538867
H -2.526926 5.842853 3.231464
H -2.714131 4.458320 4.357319
H -3.815526 4.632705 2.952087
H 0.354976 3.452407 2.364967
H -0.280657 3.703976 4.014020
H 0.004821 5.127532 2.963492
H -2.906764 1.711615 -1.967141
H -5.086820 2.862769 -1.556831
H -5.018022 2.206478 -3.222321
H -4.785328 3.968468 -2.940256
H -2.494960 3.677901 -4.311445
H -2.732812 1.911158 -4.388451
H -1.247141 2.575510 -3.625068
Pd 1.594311 -0.330708 -0.964810
N 3.998175 1.010357 0.231368
C 4.652100 3.258824 -3.286203
N 3.388706 -0.500282 1.654706
C 3.757537 3.733522 -2.316959
Cl -0.090591 0.766720 2.004809
C 3.481217 2.988696 -1.151208
C 4.157985 1.756939 -0.993035
C 5.027415 1.224304 -1.980985
C 5.265033 2.005358 -3.128400
C 5.564550 -0.201566 -1.875342
C 7.029162 -0.351344 -2.320077
C 4.625839 -1.138793 -2.665590
C 2.380623 3.423946 -0.194749
C 2.538575 4.866425 0.316746
C 1.028403 3.211636 -0.900761
C 4.957743 1.020454 1.243078
C 4.575840 0.061999 2.139504
C 2.726683 -1.601493 2.313097
C 2.709245 -2.875059 1.666586
C 2.073922 -3.941648 2.340473
C 1.482800 -3.758396 3.602390
C 1.536161 -2.504432 4.223644
C 2.164289 -1.400863 3.605878
C 3.393285 -3.104679 0.317228
C 4.927438 -3.144670 0.490547
C 2.894958 -4.341714 -0.446535
C 2.308512 -0.092141 4.386019
C 3.480789 -0.214384 5.390521
C 1.037132 0.335327 5.144283
C 3.005110 0.079999 0.454404
H 4.857541 3.860359 -4.186313
H 3.246211 4.696628 -2.472067
H 5.930501 1.622462 -3.917605
H 5.510611 -0.512148 -0.811672
H 7.155080 -0.162018 -3.407029
H 7.694474 0.349132 -1.773998
H 7.383494 -1.385606 -2.128151
H 4.924698 -2.201685 -2.551697
H 3.578365 -1.032208 -2.296651
H 4.629792 -0.885445 -3.746823
H 2.390757 2.743576 0.682510
H 3.510277 5.016140 0.832683
H 2.473219 5.606905 -0.508924
H 1.724013 5.102896 1.031279
H 0.945951 2.162603 -1.267768
H 0.194819 3.373755 -0.195832
H 0.904344 3.902272 -1.760861
H 5.819123 1.694430 1.221400
H 5.041119 -0.274324 3.068648
H 2.047386 -4.936292 1.871770
H 0.986903 -4.603975 4.105775
H 1.079052 -2.371864 5.215555
H 3.134283 -2.221790 -0.312134
H 5.230001 -4.008974 1.120259
H 5.426105 -3.250115 -0.495424
H 5.317709 -2.222794 0.967199
H 1.791548 -4.355807 -0.572731
H 3.331995 -4.344423 -1.466121
H 3.201469 -5.292403 0.040962
H 2.532999 0.710031 3.653118
H 4.423420 -0.558657 4.919200
H 3.679005 0.761140 5.882150
H 3.233671 -0.951453 6.184344
H 0.771501 -0.382413 5.949825
H 1.209180 1.318401 5.630261
H 0.182809 0.439963 4.449604
C -1.189057 -0.530404 -2.130188
H -1.731389 0.161754 -2.806311
H -1.796362 -1.439813 -1.934267
C 0.209367 -0.812803 -2.561445
H 0.572708 -0.215929 -3.423618
C 0.832983 -2.093043 -2.364967
H 0.618943 -2.717486 -1.491948
H 1.761673 -2.340815 -2.900486
O -2.296074 -4.307485 -2.976469
C -1.170042 -3.994574 -2.433185
O -0.225958 -3.513850 -3.279651
O -0.925844 -4.061396 -1.179641
K -1.896639 -2.728595 -4.893244
K -0.534047 -2.582896 0.812540
147
IPr-Cl-allyl-dimer0RX--K2CO3post SCF Done: -4615.94868968 A.U.
Pd -0.925990 0.259390 -0.262813
N -3.754753 0.069422 0.945709
C -4.006289 -4.111479 0.405530
N -3.098749 2.123765 0.794938
C -4.299432 -3.249429 -0.665290
C -4.267790 -1.850683 -0.499887
C -3.859199 -1.352530 0.770820
C -3.549815 -2.197782 1.867739
C -3.658697 -3.593181 1.661276
C -3.137240 -1.640723 3.230957
C -4.322449 -1.717494 4.218158
C -1.890743 -2.333031 3.812912
C -4.669455 -0.891064 -1.624553
C -5.993381 -0.157644 -1.306498
C -4.792020 -1.576837 -2.994360
C -4.680490 0.834130 1.663937
C -4.268927 2.132088 1.561194
C -2.392619 3.340704 0.492196
C -1.772975 4.046744 1.554497
C -1.246463 5.324241 1.264893
C -1.291367 5.849787 -0.031632
C -1.847057 5.096102 -1.077815
C -2.411381 3.828793 -0.841379
C -1.615777 3.451512 2.952315
C -2.524890 4.156534 3.979368
C -0.141768 3.476384 3.407155
C -3.057821 3.017187 -1.961787
C -4.574658 3.288333 -2.030130
C -2.378013 3.221886 -3.325156
C -2.744877 0.843510 0.403242
H -4.039647 -5.200849 0.248171
H -4.529867 -3.686201 -1.646150
H -3.442792 -4.280325 2.495010
H -2.854893 -0.576592 3.088584
H -4.609828 -2.773437 4.411981
H -5.220832 -1.197614 3.826704
H -4.054783 -1.252539 5.190237
H -1.656111 -1.911242 4.811344
H -0.999007 -2.137345 3.184499
H -2.024996 -3.428279 3.940753
H -3.864093 -0.125425 -1.686959
H -5.926799 0.466589 -0.395847
H -6.818658 -0.888315 -1.169076
H -6.268632 0.514687 -2.146006
H -3.928850 -2.238405 -3.218908
H -4.908471 -0.804158 -3.787028
H -5.698979 -2.216132 -3.049168
H -5.547976 0.386185 2.156312
H -4.698236 3.061720 1.944784
H -0.766483 5.901607 2.070388
H -0.865281 6.844379 -0.237885
H -1.843718 5.507118 -2.098336
H -1.897205 2.379725 2.895628
H -2.265410 5.233284 4.072255
H -2.411263 3.694376 4.982641
H -3.596455 4.095857 3.698198
H 0.503548 2.969257 2.663722
H -0.033907 2.923041 4.363028
H 0.227010 4.511904 3.571208
H -2.915371 1.949249 -1.696582
H -5.067512 3.061392 -1.062519
H -5.053826 2.655774 -2.807902
H -4.777552 4.352488 -2.277259
H -2.537862 4.242827 -3.733216
H -2.800496 2.511645 -4.068415
H -1.285333 3.041395 -3.254236
Pd 1.600739 -0.236098 -0.972475
N 4.029116 0.974959 0.314717
C 4.592417 3.557535 -2.983074
N 3.441767 -0.674788 1.585634
C 3.756518 3.951317 -1.927977
Cl -0.166163 0.300815 2.086916
C 3.512665 3.095793 -0.834006
C 4.161149 1.838306 -0.832626
C 4.964619 1.389361 -1.912602
C 5.173027 2.279065 -2.984610
C 5.464556 -0.051297 -1.978426
C 6.926001 -0.181161 -2.440196
C 4.504668 -0.872443 -2.867193
C 2.450897 3.434479 0.202202
C 2.590370 4.838386 0.813699
C 1.075551 3.229365 -0.462264
C 4.993524 0.896096 1.319254
C 4.624651 -0.147807 2.121348
C 2.803705 -1.862334 2.097878
C 2.835229 -3.046614 1.299782
C 2.209238 -4.202369 1.816813
C 1.580151 -4.189573 3.074174
C 1.592458 -3.023543 3.849870
C 2.210447 -1.839308 3.391513
C 3.561360 -3.086291 -0.046702
C 5.091413 -3.109296 0.158892
C 3.122859 -4.232150 -0.970431
C 2.318425 -0.637245 4.331528
C 3.497362 -0.856289 5.311839
C 1.041198 -0.345345 5.142781
C 3.043471 0.015777 0.446475
H 4.775377 4.244110 -3.825445
H 3.262812 4.935302 -1.959198
H 5.789846 1.961061 -3.839847
H 5.404568 -0.479098 -0.957190
H 7.060206 0.140799 -3.494763
H 7.606645 0.428482 -1.810366
H 7.255063 -1.239817 -2.379035
H 4.783352 -1.947290 -2.872438
H 3.455797 -0.786369 -2.487014
H 4.516579 -0.501771 -3.914302
H 2.525702 2.691961 1.024272
H 3.579054 4.981959 1.298450
H 2.464602 5.636291 0.050905
H 1.800333 4.994100 1.576604
H 1.022918 2.218851 -0.930519
H 0.268309 3.275060 0.289092
H 0.882536 3.998852 -1.238858
H 5.846765 1.579477 1.363670
H 5.096929 -0.564816 3.013708
H 2.224050 -5.133931 1.231626
H 1.091661 -5.101154 3.455003
H 1.110087 -3.025899 4.838561
H 3.286970 -2.140085 -0.568378
H 5.404924 -4.039982 0.679363
H 5.614582 -3.071821 -0.819578
H 5.441856 -2.247048 0.760679
H 2.023657 -4.254200 -1.122928
H 3.583658 -4.098586 -1.970563
H 3.439078 -5.229125 -0.594322
H 2.517939 0.256262 3.704408
H 4.450543 -1.097943 4.800084
H 3.662422 0.047055 5.936008
H 3.275399 -1.705772 5.992791
H 0.813733 -1.156527 5.867626
H 1.183123 0.583969 5.733222
H 0.173728 -0.198461 4.472119
C -1.138858 -0.259090 -2.247400
H -1.603593 0.598601 -2.783890
H -1.835078 -1.128058 -2.225204
C 0.278324 -0.559863 -2.615182
H 0.690237 0.189040 -3.332270
C 0.665068 -1.996511 -2.997695
H 0.860045 -2.648232 -2.123791
H 1.591006 -1.995656 -3.607804
O -2.369268 -3.610645 -3.816934
C -1.343885 -3.438722 -3.102964
O -0.344877 -2.675924 -3.802297
O -1.103207 -3.785476 -1.924811
K -2.144073 -1.281515 -4.930284
K -0.513364 -2.748242 0.368504
81
IPr-Cl-allyl-dimer0RXK2CO3menysIPrPd SCF Done: -3328.54854586 A.U.
Pd 0.197228 0.598752 -0.889574
N -0.184600 -1.622206 1.358767
C -4.313167 -2.409001 0.851404
N 1.879060 -1.052364 1.052627
C -3.882946 -1.596836 1.915450
C -2.511498 -1.316181 2.092374
C -1.592725 -1.867300 1.158802
C -1.998115 -2.706695 0.083431
C -3.382529 -2.953548 -0.047174
C -0.984838 -3.336894 -0.873561
C -0.216502 -4.503431 -0.211542
C -1.595483 -3.813490 -2.200443
C -2.016563 -0.411132 3.221237
C -2.957471 -0.339351 4.433907
C -1.717291 0.993582 2.660924
C 0.580861 -2.386169 2.250118
C 1.886021 -2.034062 2.044772
C 3.067577 -0.519829 0.439783
C 3.436193 -1.008262 -0.838410
C 4.553719 -0.414714 -1.461592
C 5.287401 0.594327 -0.823868
C 4.932483 1.019238 0.466666
C 3.817884 0.468318 1.127875
C 2.691669 -2.151570 -1.523093
C 3.617447 -3.368811 -1.726412
C 2.029514 -1.703310 -2.839200
C 3.385862 0.952026 2.513055
C 4.531137 1.521495 3.365172
C 2.230575 1.964749 2.378677
C 0.594204 -0.750570 0.603295
H -5.386166 -2.631654 0.731014
H -4.621785 -1.191853 2.623063
H -3.739072 -3.586927 -0.871526
H -0.269791 -2.524042 -1.121925
H -0.910083 -5.327279 0.062779
H 0.330646 -4.195422 0.699196
H 0.531666 -4.912385 -0.922812
H -0.780785 -4.113999 -2.891097
H -2.162288 -2.997973 -2.689353
H -2.249882 -4.702408 -2.063801
H -1.049145 -0.828910 3.575548
H -3.208801 -1.347971 4.822003
H -3.908127 0.180489 4.189420
H -2.478960 0.234303 5.254544
H -1.056044 0.901261 1.772115
H -1.221334 1.622494 3.433441
H -2.648262 1.506296 2.338569
H 0.127340 -3.122930 2.920701
H 2.813530 -2.408201 2.489245
H 4.853968 -0.755441 -2.464959
H 6.153077 1.048929 -1.331131
H 5.532284 1.797940 0.960497
H 1.875579 -2.475644 -0.846697
H 4.446387 -3.141891 -2.430368
H 3.044139 -4.219769 -2.150917
H 4.069604 -3.701695 -0.768680
H 1.324275 -0.864609 -2.648970
H 1.444881 -2.535777 -3.282810
H 2.783151 -1.376298 -3.586956
H 2.976386 0.074228 3.058264
H 5.383726 0.814656 3.431946
H 4.175471 1.730208 4.395611
H 4.915430 2.479485 2.954922
H 2.595430 2.887287 1.876325
H 1.821388 2.236181 3.376517
H 1.432366 1.520537 1.747459
Cl -1.623396 -0.403222 -2.337595
C 1.553299 2.217448 -1.240396
H 2.557297 1.778867 -1.383239
H 1.583688 3.093756 -0.560030
C 0.589439 2.170389 -2.296210
H 0.875050 1.637345 -3.224043
C -0.471289 3.223425 -2.563764
H -1.247003 2.825920 -3.248750
O -2.737510 3.180094 0.123024
C -2.459686 3.251938 -1.120734
O -1.119864 3.672591 -1.347733
O -3.183840 2.974965 -2.093655
K -0.384136 3.289848 1.085428
K -3.815973 0.771154 -0.870171
H -0.024509 4.132163 -3.031555
151
IPr-Cl-cyn-dimer0RX SCF Done: -3383.08787992 A.U.
Pd 1.536166 -0.143958 -0.248241
N 4.466927 0.690057 -0.559732
C 3.462523 3.656005 -3.399937
N 4.244434 -1.021609 0.751695
C 4.088820 2.471070 -3.814845
C 4.434551 1.469841 -2.886731
C 4.153093 1.718667 -1.517116
C 3.511226 2.899532 -1.069836
C 3.171223 3.860876 -2.044389
C 3.158914 3.146970 0.394050
C 3.887078 4.390560 0.944391
C 1.633388 3.246130 0.586591
C 5.078698 0.164934 -3.354935
C 6.593638 0.352939 -3.589112
C 4.410451 -0.417449 -4.616029
C 5.751909 0.341114 -0.137593
C 5.612017 -0.750263 0.679200
C 3.653382 -2.133636 1.456995
C 3.281687 -1.965958 2.815780
C 2.712735 -3.077274 3.467828
C 2.509933 -4.290559 2.792724
C 2.854452 -4.413468 1.440310
C 3.427490 -3.333453 0.738860
C 3.474551 -0.628754 3.530319
C 4.920793 -0.468635 4.050889
C 2.480632 -0.406814 4.682728
C 3.703350 -3.446569 -0.758165
C 4.599075 -4.650338 -1.106263
C 2.368426 -3.471337 -1.531490
C 3.510728 -0.145321 -0.019980
H 3.188092 4.421049 -4.143561
H 4.294391 2.311787 -4.884343
H 2.661151 4.784977 -1.729866
H 3.503877 2.271562 0.982029
H 3.562421 5.317140 0.424721
H 4.987604 4.305681 0.825320
H 3.664240 4.520640 2.024420
H 1.383549 3.370168 1.657907
H 1.128137 2.317664 0.235227
H 1.197881 4.109009 0.040903
H 4.946847 -0.580053 -2.541065
H 7.109396 0.726603 -2.682152
H 6.773297 1.089811 -4.400899
H 7.071015 -0.605117 -3.884675
H 3.312239 -0.503971 -4.492339
H 4.815783 -1.427976 -4.831162
H 4.602152 0.208473 -5.512863
H 6.637716 0.902154 -0.447712
H 6.353762 -1.361298 1.201372
H 2.403316 -2.987965 4.518911
H 2.053846 -5.141970 3.322365
H 2.653068 -5.357037 0.909732
H 3.279098 0.160537 2.770307
H 5.157409 -1.264981 4.788577
H 5.045282 0.512490 4.556110
H 5.670915 -0.523339 3.238824
H 1.436535 -0.555486 4.344768
H 2.574898 0.630761 5.062725
H 2.683710 -1.085435 5.539000
H 4.243468 -2.529637 -1.074547
H 5.561640 -4.613573 -0.554846
H 4.823160 -4.664333 -2.193656
H 4.106592 -5.614967 -0.860324
H 1.782490 -4.384794 -1.296672
H 2.544387 -3.443113 -2.627641
H 1.755828 -2.587727 -1.249484
Pd -1.098976 0.032147 -0.160013
N -3.715516 -0.664175 1.269964
C -4.698036 -4.208658 -0.822403
N -3.104633 1.379482 1.660530
C -3.545053 -4.176850 -0.025528
Cl 0.314393 -0.314218 1.889159
C -3.174857 -3.015154 0.684911
C -4.008999 -1.878231 0.546828
C -5.164299 -1.869959 -0.278878
C -5.497029 -3.063737 -0.948020
C -6.028727 -0.623320 -0.471041
C -7.462708 -0.846840 0.049592
C -6.017005 -0.149770 -1.935633
C -1.926739 -3.022529 1.558734
C -2.116138 -3.919014 2.798976
C -0.672237 -3.423640 0.757905
C -4.508435 -0.202889 2.325384
C -4.127154 1.088774 2.568236
C -2.484361 2.671060 1.500439
C -2.778228 3.409333 0.318969
C -2.183105 4.678121 0.187008
C -1.357062 5.202505 1.193789
C -1.093781 4.455895 2.347413
C -1.634374 3.164160 2.520370
C -3.761380 2.879331 -0.725238
C -5.213278 3.073616 -0.232340
C -3.582518 3.495115 -2.120518
C -1.326120 2.364506 3.784132
C -2.171119 2.878828 4.970799
C 0.170132 2.376430 4.146779
C -2.821604 0.298986 0.850763
H -4.969850 -5.131072 -1.360370
H -2.914973 -5.076261 0.058045
H -6.384424 -3.087002 -1.599901
H -5.590888 0.199058 0.128179
H -7.987975 -1.636083 -0.529236
H -7.463847 -1.156524 1.115504
H -8.058337 0.086067 -0.039353
H -6.655798 0.750473 -2.056044
H -4.989830 0.105135 -2.260546
H -6.398173 -0.926634 -2.629532
H -1.752009 -1.990083 1.918441
H -2.986710 -3.594149 3.406866
H -2.281445 -4.980689 2.513827
H -1.210978 -3.876477 3.440796
H -0.579869 -2.804108 -0.157345
H 0.240356 -3.240855 1.358924
H -0.690179 -4.494793 0.461491
H -5.281017 -0.829025 2.781226
H -4.490616 1.825580 3.289303
H -2.379246 5.278145 -0.713408
H -0.910778 6.202354 1.072035
H -0.437216 4.872651 3.126410
H -3.572823 1.789452 -0.830839
H -5.441155 4.153425 -0.104147
H -5.932185 2.653783 -0.965380
H -5.391408 2.572384 0.740414
H -2.533036 3.411192 -2.469823
H -4.227094 2.960505 -2.847306
H -3.871191 4.567896 -2.148336
H -1.595062 1.305971 3.583196
H -3.258383 2.860188 4.752846
H -1.993800 2.263100 5.877740
H -1.904259 3.929624 5.214453
H 0.532058 3.395972 4.399070
H 0.344741 1.736720 5.035556
H 0.776705 1.968497 3.315543
C 1.369439 0.177146 -2.275931
H 2.110259 -0.425906 -2.828322
H 1.444357 1.261586 -2.488637
C 0.037645 -0.390155 -2.145935
H -0.034800 -1.475613 -2.346657
C -1.229496 0.333206 -2.220457
H -1.129572 1.424466 -2.392963
C -2.345101 -0.280998 -2.994479
C -2.749762 -1.627272 -2.809567
C -2.969929 0.458834 -4.028588
C -3.699662 -2.217020 -3.655194
H -2.324086 -2.208572 -1.976039
C -3.937609 -0.126227 -4.863520
H -2.667867 1.505199 -4.193341
C -4.298573 -1.473266 -4.689685
H -3.989448 -3.265398 -3.487708
H -4.404711 0.473939 -5.661213
H -5.051547 -1.937887 -5.345963
157
IPr-Cl-cyn-dimer0RXK2CO3 SCF Done: -4846.88601115 A.U.
Pd 1.527767 -0.406618 -0.017097
N 4.542463 0.382497 -0.179947
C 3.953791 4.554881 0.215074
N 4.197910 -1.757004 -0.135014
C 4.319231 4.019756 -1.027930
C 4.550682 2.636963 -1.189049
C 4.354644 1.807971 -0.051662
C 4.009240 2.323030 1.230800
C 3.815945 3.718197 1.334453
C 3.859667 1.410864 2.450343
C 5.230736 0.926336 2.971504
C 3.051763 2.042798 3.589784
C 4.979247 2.060164 -2.541994
C 5.566920 3.111729 -3.498674
C 3.812693 1.308529 -3.215274
C 5.798263 -0.230708 -0.260894
C 5.580018 -1.581224 -0.229616
C 3.561143 -3.022331 0.134903
C 3.404337 -3.405482 1.491416
C 2.832119 -4.667116 1.745070
C 2.416896 -5.496876 0.693583
C 2.560296 -5.079020 -0.637509
C 3.138336 -3.831347 -0.946576
C 3.868515 -2.507873 2.634674
C 5.244510 -2.970401 3.158447
C 2.834358 -2.396710 3.768140
C 3.344366 -3.386743 -2.390311
C 4.647673 -3.985814 -2.960922
C 2.139027 -3.709118 -3.292563
C 3.525069 -0.551287 -0.104984
H 3.775380 5.637379 0.312856
H 4.417796 4.692567 -1.890413
H 3.548635 4.160061 2.304948
H 3.278744 0.524356 2.114660
H 5.853672 1.786749 3.296749
H 5.797681 0.359482 2.207202
H 5.090775 0.255643 3.844867
H 2.830995 1.277945 4.361026
H 2.079514 2.430959 3.230065
H 3.598590 2.871871 4.088501
H 5.784713 1.319012 -2.341091
H 6.380257 3.701906 -3.027462
H 4.786972 3.817084 -3.854750
H 5.985576 2.610008 -4.395410
H 3.513650 0.428373 -2.617637
H 4.115812 0.953111 -4.223894
H 2.925229 1.973202 -3.296523
H 6.723738 0.350925 -0.307872
H 6.272117 -2.427976 -0.246291
H 2.696261 -4.998712 2.785739
H 1.964195 -6.476341 0.914794
H 2.219257 -5.736124 -1.452040
H 3.996301 -1.487713 2.222530
H 5.184676 -3.996301 3.580673
H 5.608259 -2.291013 3.957787
H 6.002894 -2.980773 2.348615
H 1.853425 -2.061004 3.376791
H 3.172908 -1.647975 4.514892
H 2.697713 -3.358374 4.307018
H 3.465022 -2.282901 -2.374376
H 5.527301 -3.693659 -2.351619
H 4.821525 -3.637938 -4.001224
H 4.598425 -5.095516 -2.972308
H 2.035112 -4.799852 -3.472294
H 2.260450 -3.226525 -4.284869
H 1.191306 -3.345967 -2.845875
Pd -1.152266 -0.162353 0.190717
N -3.725389 -0.947868 1.624182
C -4.340019 -4.522463 -0.549560
N -3.258427 1.126808 2.036255
C -3.196618 -4.390372 0.253174
Cl 0.399170 -0.145131 2.172978
C -2.961256 -3.219248 1.003104
C -3.914129 -2.175977 0.891772
C -5.074805 -2.274800 0.080018
C -5.271054 -3.477822 -0.626899
C -6.102931 -1.147953 -0.026772
C -7.453544 -1.583330 0.579081
C -6.266780 -0.632793 -1.467031
C -1.766764 -3.133647 1.946953
C -2.044888 -3.945928 3.229811
C -0.447112 -3.564022 1.285235
C -4.561667 -0.550996 2.670301
C -4.272020 0.761116 2.925624
C -2.705540 2.453679 1.913020
C -2.982532 3.184888 0.721280
C -2.374086 4.450560 0.591056
C -1.564621 4.972629 1.614945
C -1.351349 4.247622 2.797803
C -1.917150 2.966029 2.975294
C -3.942645 2.649182 -0.346699
C -5.393416 2.636111 0.192865
C -3.891803 3.413764 -1.677181
C -1.760281 2.226220 4.303996
C -2.706238 2.840589 5.361209
C -0.314739 2.197432 4.823592
C -2.887714 0.076182 1.227977
H -4.504960 -5.449247 -1.122198
H -2.475171 -5.219777 0.314468
H -6.159787 -3.584548 -1.268163
H -5.738632 -0.288676 0.569199
H -7.906436 -2.416663 0.000555
H -7.338731 -1.930007 1.627468
H -8.174069 -0.738674 0.572140
H -7.026031 0.176482 -1.497736
H -5.314087 -0.225101 -1.856450
H -6.598851 -1.430077 -2.163199
H -1.639006 -2.075247 2.246814
H -2.967586 -3.595251 3.737970
H -2.174766 -5.025945 3.001631
H -1.198971 -3.844629 3.942151
H -0.260056 -2.997655 0.350394
H 0.404440 -3.351190 1.959432
H -0.421432 -4.649243 1.051291
H -5.298802 -1.229925 3.108646
H -4.696070 1.467159 3.644062
H -2.487265 5.012659 -0.344289
H -1.094112 5.959796 1.479889
H -0.737517 4.682573 3.602379
H -3.645735 1.597346 -0.556052
H -5.733865 3.671561 0.407855
H -6.075578 2.205002 -0.568270
H -5.508951 2.042415 1.121445
H -2.869554 3.472177 -2.105835
H -4.549218 2.904948 -2.412229
H -4.277710 4.450109 -1.561645
H -2.057202 1.169341 4.140851
H -3.759562 2.876161 5.013845
H -2.673518 2.260530 6.307739
H -2.406952 3.885630 5.590355
H 0.074953 3.214006 5.043226
H -0.256393 1.612990 5.765722
H 0.345456 1.713975 4.081693
C 1.144957 -0.378666 -2.042867
H 1.811019 -1.088359 -2.561743
H 1.247239 0.684962 -2.345879
C -0.211894 -0.825486 -1.788501
H -0.387117 -1.914743 -1.871578
C -1.401966 0.016020 -1.871227
H -1.207828 1.089740 -2.070132
C -2.588351 -0.471035 -2.623869
C -3.021116 -1.819647 -2.597690
C -3.224179 0.426490 -3.522059
C -4.006224 -2.271073 -3.487894
H -2.583922 -2.517709 -1.865210
C -4.222734 -0.030028 -4.401629
H -2.888252 1.479662 -3.543918
C -4.604984 -1.383870 -4.403616
H -4.322918 -3.325140 -3.450656
H -4.700550 0.682399 -5.093754
H -5.381451 -1.742962 -5.097870
O 0.844255 2.679525 -2.765287
C -0.321933 3.340031 -2.770620
O -1.174578 3.078433 -3.719722
O -0.588676 4.146660 -1.807080
K 0.123028 1.286056 -4.745608
K 0.703583 2.795194 -0.131882
157
IPr-Cl-cyn-dimer0RX--K2CO3 SCF Done: -4846.84409291 A.U.
Pd -1.146149 -0.082279 -0.308048
N -4.086108 0.108834 0.564196
C -3.427167 -1.968240 4.182958
N -3.795782 0.887757 -1.432947
C -3.612906 -2.687302 2.989598
C -3.889386 -2.021307 1.778958
C -3.891383 -0.596724 1.802746
C -3.702514 0.155069 2.989871
C -3.496967 -0.567489 4.188618
C -3.734802 1.682887 2.994066
C -5.073221 2.189175 3.573855
C -2.537431 2.297728 3.738195
C -4.196014 -2.786235 0.488864
C -5.676512 -2.629414 0.070009
C -3.845622 -4.279927 0.567520
C -5.280714 0.742312 0.207105
C -5.098992 1.227267 -1.057422
C -3.295684 1.153019 -2.756985
C -2.934641 2.478707 -3.102282
C -2.609257 2.730167 -4.452619
C -2.623026 1.703518 -5.406115
C -2.934213 0.389752 -5.022821
C -3.269735 0.083358 -3.690006
C -2.888631 3.598565 -2.068470
C -4.073867 4.569914 -2.244492
C -1.541052 4.344721 -2.097919
C -3.616772 -1.342232 -3.270977
C -5.099594 -1.652723 -3.558125
C -2.675620 -2.385986 -3.897993
C -3.132828 0.202934 -0.431763
H -3.211698 -2.514051 5.114713
H -3.503182 -3.779908 3.007194
H -3.363096 -0.018678 5.134325
H -3.648213 2.023864 1.941329
H -5.182244 1.890541 4.638747
H -5.944049 1.775710 3.024476
H -5.130194 3.296803 3.522455
H -2.617885 3.403409 3.743184
H -1.589850 2.059660 3.216338
H -2.470488 1.967195 4.796295
H -3.568833 -2.327712 -0.305707
H -5.953116 -1.580080 -0.146128
H -6.347932 -3.009963 0.868887
H -5.876096 -3.217578 -0.850270
H -2.844290 -4.454959 1.018768
H -3.901763 -4.726065 -0.450639
H -4.575913 -4.834903 1.194731
H -6.143526 0.772784 0.878271
H -5.770620 1.765655 -1.732138
H -2.332234 3.751772 -4.755711
H -2.365955 1.923384 -6.454373
H -2.912201 -0.414158 -5.774268
H -2.955146 3.128994 -1.065618
H -4.039006 5.071156 -3.236010
H -4.049109 5.359262 -1.464007
H -5.050131 4.047915 -2.168796
H -0.704172 3.633316 -1.958611
H -1.494646 5.068908 -1.258497
H -1.393739 4.909643 -3.043600
H -3.467997 -1.402679 -2.173944
H -5.764740 -0.941781 -3.025891
H -5.361175 -2.678385 -3.221987
H -5.319439 -1.579251 -4.644790
H -2.829412 -2.492001 -4.992855
H -2.861944 -3.384189 -3.446625
H -1.614386 -2.114014 -3.722722
Pd 1.508375 -0.336385 -0.209250
N 3.198460 1.948052 -0.995853
[truncated: 7,117 more rows]
